# Supplementary material for: Association Between the Oral Health Status and Sociodemographic Factors Among 5–15-Year-Old Schoolchildren from Mallorca, Spain—A Cross-Sectional Study
Source: Children (Basel). 2025 Apr 20;12(4):527. doi: 10.3390/children12040527 (PMC12025421; doi:10.3390/children12040527)
Supplement: Supplementary file 1 [file children-12-00527-s001.zip]

Archive with 1 entries (1 files):
- children-3521990-supplementary.pdf
